# Supplementary material for: HPV DeepSeq: An Ultra-Fast Method of NGS Data Analysis and Visualization Using Automated Workflows and a Customized Papillomavirus Database in CLC Genomics Workbench
Source: Pathogens. 2021 Aug 13;10(8):1026. doi: 10.3390/pathogens10081026 (PMC8398645; doi:10.3390/pathogens10081026)
Supplement: Supplementary file 1 [file pathogens-10-01026-s001.zip]

Archive with 2 entries (2 files):
- Copy of pathogens-1290545 - Table S1 (xml).xlsx
- pathogens-1290545 - Supplementary Materials (xml).pdf
